# Supplementary material for: Real-Time Sensor-Based and Self-Reported Emotional Perceptions of Urban Green-Blue Spaces: Exploring Gender Differences with FER and SAM
Source: Sensors (Basel). 2025 Jan 26;25(3):748. doi: 10.3390/s25030748 (PMC11820289; doi:10.3390/s25030748)
Supplement: Supplementary file 1 [file sensors-25-00748-s001.zip]

Archive with 8 entries (7 files):
- sensors-3402618-supplementary/
- sensors-3402618-supplementary/Figure S1.jpg
- sensors-3402618-supplementary/Figure S2.png
- sensors-3402618-supplementary/Figure S3.jpg
- sensors-3402618-supplementary/Questionnaire S1.pdf
- sensors-3402618-supplementary/Questionnaire S2.pdf
- sensors-3402618-supplementary/Questionnaire S3.pdf
- sensors-3402618-supplementary/Table S1.pdf
